# Supplementary material for: The Diversity of Nitrogen-Cycling Microbial Genes in a Waste Stabilization Pond Reveals Changes over Space and Time that Is Uncoupled to Changing Nitrogen Chemistry
Source: Microb Ecol. 2020 Nov 10;81(4):1029–41. doi: 10.1007/s00248-020-01639-x (PMC8062326; doi:10.1007/s00248-020-01639-x)
Supplement: Supplementary file 2 — (XLSX 106 kb) [file 248_2020_1639_MOESM2_ESM.xlsx]

## Sheet: Combined_DNA
Sample ID	nrfA-01	nrfA-02	nrfA-03	nrfA-21	nrfA-98	AamoA-32	AamoA-87	AamoA-85	AamoA-86	AamoA-54	AamoA-55	BamoA-29	BamoA-31	BamoA-12	BamoA-07	BamoA-10	BamoA-08	BamoA-09	hzsA-010	hzsA-011	hzsA-015	hzsA-016	hzsA-038	hzsA-042	hzsA-004	hzsA-006	nifH-007	nifH-005	nifH-004	nifH-006	nifH-560	nifH-547	nifH-548	nifH-055	nifH-516	nifH-573	nifH-574	nifH-565	nifH-522	nifH-041	nifH-043	nifH-042	nifH-050	nifH-051	nifH-052	nifH-053	nifH-054	nifH-046	nifH-047
S1IBW1_2Dup1	0	0	0	0	0.2	0	0	0	0	0	0	0.2	0.1	0	0	0	0	0	0	0	0.2	0.5	0.1	0.1	0.2	0.2	0	10.1	2.2	0.2	6.2	1.3	2.1	0	1.2	0.1	0.2	0.1	0	7.3	6.3	7.9	2.1	22.3	0.7	0.8	0.8	14.2	11
S1IBW1_2Dup2	0	0	0	0	0.1	0.1	0	0	0	0.1	0.2	1.3	0.7	0	0	0	0	0	0	0	0.1	0.4	0	0	0.1	0.1	0.1	10.8	1.7	0.2	4	1.9	2.9	0.8	0.8	0.2	0.2	0.1	0.1	9.3	7.1	7.9	1.1	20.8	1.6	1.3	1	13.2	12.5
S1IBW2_2Dup1	0.3	0.5	1.3	0.2	0.3	0	0.3	6.3	2.3	0.1	0.1	0	0	0	0	0.9	0.4	0.1	0	0	0	0	0	0	0	0	0.1	11.8	3.7	0.2	4.5	0.4	0.7	0	0.9	1.3	1.4	0.2	0.1	8.3	4.4	6.9	3.9	31.6	2.7	1.2	1.3	23.1	19.9
S1IBW2_2Dup2	0.3	0.4	1.3	0.2	0.3	0	0	0.6	0.2	0	0	0	0	0	0	0.7	0.3	1.4	0	0	0	0	0	0	0	0	0.2	13.6	4.7	0.3	5.3	0.7	1	0	1.2	1.5	1.6	0.3	0.1	9	5.5	9.4	4.7	28.2	2.3	1	2	24.4	20.9
S1IBW3_2Dup1	0	0	0.2	0	0.6	0	0	0	0	0	0	0	0	0	0	0.3	0.3	0	0	0	0	0.2	0	0	0	0	0	0.9	0.1	0	0.2	0	0	0	0	0	0	0	0	0.6	0.3	0.4	0	6.7	0	0	0	2.6	1.1
S1IBW3_2Dup2	0	0	0	0	0	0	0	0	0	0	0	3.4	1.4	0	0	0.8	0.5	0	0	0	0	0.4	0	0	0.1	0.2	0	9.7	2.6	0.1	3.3	2.3	2.9	0	0.5	0.5	0.4	0.1	0	11.6	8.4	9.2	1.3	34.6	4	0.6	0.7	21.4	15.1
S1IBW4_2Dup1	0.1	0.1	0.1	0.1	0.1	0	0	0	0	0	0.1	0	0	0	0	0	0	0	0	0	0.1	0.3	0.1	0.1	0.1	0.1	0.1	10.1	2.4	0.1	7.9	1.7	3	0	0.5	0.2	0.3	0.3	0.1	11.5	10.9	13.4	1.6	24.8	0.5	0.4	0.2	16.3	10.5
S1IBW4_2Dup2	0.1	0.1	0.4	0.1	2.4	0	0	0	0	0	0.1	0.4	0.2	0.3	0.1	0	0.5	0.6	0	0	0	0	0	0	0	0	0	8	2.3	0.1	4.7	1.5	2.7	0.5	0.3	0.3	0.3	0.5	0.1	13.1	9.9	9.9	0.7	22.1	0.3	0.2	0.5	13	10.8
S1ISW1_2Dup1	0	0	0	0	0.1	0	0	0	0	0	0.1	0.2	0.1	0	0	0	0	0	0	0	0.2	0.5	0.1	0.1	0.2	0.2	0.1	12.3	2.1	0.2	6.7	1.6	2.9	0	0.7	0.2	0.2	0.1	0	12.2	10.1	12	4	27.5	2.7	2.3	0.9	17.1	14.2
S1ISW1_2Dup2	0	0	0	0	0	0	0	0	0	0	0	0	0	0	0.6	0	0	0.1	0	0	0.5	2.2	0.3	0.1	0.4	0.7	0	11.8	1.5	0.1	4.8	1.3	2.5	0.4	0.8	0.3	0.2	0	0	9.8	5.8	7.3	1.3	20.5	1.5	1.6	1	11.5	10.8
S1ISW2_2Dup1	0.4	0.5	1	0.3	0.5	0	1.1	9.9	4	0	0	0	0	0.3	1.8	0	0.4	2	0	0	0.3	0.8	0.1	0.1	0.2	0.2	0	12.2	3.1	0.2	7.2	1.1	1.5	0	2.2	1.1	1.2	0.5	0.1	7.3	3.6	5.7	2.5	23.1	2.9	0.7	1.1	18.9	13.6
S1ISW2_2Dup2	0.2	0.3	1.4	0.2	0.9	0.1	0.4	5.9	2.5	0.2	0.1	0	0	0.5	2.2	0	0.4	2	0	0	0.1	0.2	0	0	0	0.1	0.1	13.4	4	0.2	6.3	0.7	0.9	0	1	2	2	0.3	0.2	7.8	4.7	7.5	3.6	30.1	2.1	0.7	1.3	24.6	19
S1ISW3_2Dup1	0	0	0.5	0	0	0	0	0	0	0	0	0	0	0.1	0.7	0	0.1	1	0	0	0	0.3	0	0	0	0.1	0	5.8	1.8	0	2	1.1	1.9	0	0.2	0.1	0	0	0	7.4	6.5	4.9	0.7	33.9	0.3	0	0.4	20.2	16.4
S1ISW3_2Dup2	0	0.1	0.3	0	0.2	0	0	0	0	0	0	0.2	0	0	0	2.1	2.2	2.1	0	0	0	0.1	0	0	0	0	0	5.2	1	0	3.2	1.8	2.3	0	0.3	0.4	0.3	0	0	8.8	5.8	6	0.2	26.7	1.4	0.2	0.3	15	8.6
S1ISW4_2Dup1	0.1	0.1	0.2	0.1	0.2	0	0	0	0	0.1	0.1	0	0	0	0	0.6	0	0	0	0	0.3	0.8	0.2	0.1	0.3	0.4	0	8.6	2.4	0.2	7	1	2.1	0	0.6	0.2	0.2	0.1	0.1	14.2	12.1	14.4	1.4	30.4	0.9	0.3	0.3	18.2	11.2
S1ISW4_2Dup2	0.1	0.1	0.3	0.1	0.1	0.1	0	0	0	0.1	0.1	0	0	0.1	0.2	0.6	0.7	1.6	0	0	0	0.1	0	0	0	0.1	0.1	8.4	2.7	0.1	6.3	1.1	1.8	0	0.2	0.2	0.2	0.1	0	10.3	12.2	17	2	29.2	0.5	0.3	0.4	20.4	11.3
S1IBW1_1Dup1	0	0	0	0	0.3	0	0	3.6	0.4	0	0	0	0	0.8	0.8	0	1.1	0.2	0	0	0	0.3	0	0	0	0	0	9.1	0.7	0	5.5	1	1.8	0	0.3	0	0	0	0	7.3	5	6	1.1	24.2	2.8	0.3	0.4	15.2	15.6
S1IBW1_1Dup2	0	0	0	0	0.8	0	0.1	7.5	1.4	0	0.1	1	0.2	0.3	0	0.5	0.4	1.5	0.1	0	0	0.3	0	0	0	0.1	0	8.8	0.8	0	5.3	1.7	3.1	0	0.2	0	0	0.2	0	9.4	6.6	7.3	0.5	29.2	0.7	0.2	0.2	15	11.8
S1IBW2_1Dup1	0.1	0.1	1.6	0.2	0.1	0	0	0	0	0	0	0	0	0	0.2	2.8	0.5	3.2	0	0	0	0.3	0	0	0	0.1	0	10.6	3.7	0	1.7	0.3	0.5	0.3	0.3	0.7	0.7	0	0.1	5.8	3.4	6.2	1.7	11.3	1.9	0.4	0.9	11.3	11.3
S1IBW2_1Dup2	0.1	0.1	0.9	0.4	0.2	0	0.3	7.6	2.8	0.2	0.1	0	0	2.6	5.6	0	3.4	7.8	0.1	0	0	0.2	0	0	0	0	0	8.7	2.8	0	1.7	0.3	0.5	0.2	0.2	0.5	0.4	0.1	0	4.8	2.6	3.3	1.1	20.9	1.5	0.3	0.7	9.7	11.2
S1IBW3_1Dup1	0	0	0	0	0.3	0	0	2.1	0.5	0	0	0	0	0	0	0	0	0	0	0	0	0	0	0	0	0	0	7.3	1.6	0	3.2	2.4	3.7	0.2	0.4	0.1	0	0.3	0	7.1	7.9	8.4	0.5	24.1	3.7	0.6	0.3	15.2	10.9
S1IBW3_1Dup2	0.1	0.1	0.4	0	0	0	0	1.6	0.6	0	0	0	0	0	0	0.1	0	0	0	0	0	0	0	0	0	0	0	6	1.8	0	2.8	1.5	2.6	0.1	0.2	0	0	0.1	0	9.1	6.9	7	1.4	20.4	0.2	0.3	0.1	12.2	7.7
S1IBW4_1Dup1	0	0.1	0.1	0.1	0.3	0	0	0	0	0	0	0	0	0	0.1	0	0.5	1.8	0	0	0.1	0.3	0.1	0	0.1	0.1	0	9.9	1.8	0.1	9.6	1.4	3.2	0	0.3	0.3	0.4	0.1	0	15.4	12.5	13.2	1.2	29.3	1	0.7	0.3	16.3	13
S1IBW4_1Dup2	0.1	0.1	0.4	0.1	0.3	0	0	0	0	0	0	0	0	1.5	1.3	0	0.3	1.2	0	0	0	0.1	0	0	0	0.1	0	9.9	3.2	0.1	7.3	1.2	2.4	0	0.3	0.5	0.4	0.1	0.1	13.8	15.2	14.8	2.6	26.5	0.7	0.3	0.6	20.8	16.5
S1ISW1_1Dup1	0	0	0	0	0.1	0	0.6	6.6	3.3	0	0	1.6	0.6	0	0	0.2	0.1	0.2	0	0	0	0.4	0	0	0.1	0.1	0	10	1.4	0.1	6	1.4	2.7	0.2	0.4	0	0	0	0	6.7	6	7.3	0.4	22.4	1.3	0.3	0.6	13.9	9.4
S1ISW1_1Dup2	0	0	0	0	0.1	0	0.1	3	1.6	0	0	1.3	0.4	0	0.1	0	0	0	0	0	0	0.2	0	0	0	0.1	0	10.9	1.4	0	6.6	2.2	3.1	0.2	0.4	0	0	0	0	8.5	6.6	6	0.8	22.5	1.1	0.4	0.3	13.5	13.5
S1ISW2_1Dup1	0.2	0.2	1.1	0.7	0.6	0.1	1.2	7.3	2.8	0.2	0.2	0	0	0.7	8.5	0.9	0.3	5.9	0	0	0.1	0.3	0	0	0.1	0.1	0.1	10.4	6.6	0.5	3.1	1	1.3	0.1	1.7	6.6	6.8	0.5	0.4	7.5	4.7	6.3	4.2	27	4.4	0.6	0	18.6	16.9
S1ISW2_1Dup2	0.4	0.5	2.7	0.9	0.4	0.2	0.6	10.4	2.7	0.2	0.2	0	0	4	8.3	0	1.5	15.2	0.1	0.1	0.3	0.8	0.2	0.2	0.3	0.4	0.1	11.5	4.7	0.2	3.5	0.7	1.1	0	0.4	0.8	0.8	0.5	0	8.4	5.8	7.3	5.5	30.3	2.7	1.4	2.5	21.5	20.2
S1ISW3_1Dup1	0	0	1.3	0	0	0	0	0	0	0	0	0	0	0	0	0	0	96.5	0	0	0	0	0	0	0	0	0	0	0	0	1	0	0.2	3.1	0	0	0	0	0	177.6	104.9	34.6	0	374	33.9	0	0.3	117	113.6
S1ISW3_1Dup2	0	0	0.4	0	0.1	0	0	0	0	0.1	0.1	0	0	0.5	1.7	0.4	0.1	1.6	0	0	0	0.1	0	0	0	0	0	6.6	1.8	0	3.1	1.6	2.5	0.2	0.2	0.2	0.2	0	0.4	8.9	7.6	7.4	0.9	24.6	0.8	0.2	0.3	13.9	10.5
S1ISW4_1Dup1	0	0.1	0.3	0.2	0.2	0	0	0	0	0	0	0.1	0	0.2	0.2	0.5	0.2	0.1	0	0	0.1	0.5	0.1	0	0.1	0.2	0	8.6	1	0.1	10.1	0.7	2.3	0	0.3	0.3	0.3	0.1	0	17.9	12.3	10.1	0.7	36.3	0.8	0.3	0.2	14.8	11.7
S1ISW4_1Dup2	0	0	0.3	0.1	0.3	0	0	0	0	0	0	0	0	0	0	0	0	0	0	0	0	0	0	0	0	0	0	8.7	0.9	0.1	8.2	0.9	1.9	0	0.2	0.3	0.3	0.1	0	22.4	24.4	28	2.7	44.6	1.8	0.4	0.4	34.6	21.6
S2IBW1_2Dup1	0	0	0	0	0.9	0.1	0	0	0	0.1	0.1	0.3	0	0	0	0.3	0	0	0	0	0	0	0	0	0	0	0.1	4.8	0.9	0.4	5.6	1.4	3.1	0.1	1.2	0.1	0.2	0	0	62.8	47.6	51.3	4.2	159.7	9.3	2.7	1.1	62.5	71.1
S2IBW1_2Dup2	0	0	0	0	0.5	0	0	0.8	0.3	0	0	0.9	0.3	0	0	3	3.3	2	0	0	0	0.1	0	0	0	0	0	9.3	0.8	0.1	5.7	1.4	2.7	0	0.4	0	0	0	0	14.7	11.2	12.5	1.9	33	1.1	1.5	1.1	20.1	19
S2IBW2_2Dup1	0	0	0	0	0	0	0	0	0	0	0	0	0	0	0	0	0	0	0	0	0	0	0	0	0	0	0	0.7	0	0	0.1	0	0	0	0	0	0	0	0	0.4	0.1	0.4	0	1.9	0	0	0	1.2	1
S2IBW2_2Dup2	0	0	0	0	0.2	0	0	2.9	1.3	0.1	0.1	0	0	0	0	0	0	0	0	0	0	0	0	0	0	0	0	9.3	0.8	0	3	0.5	1.1	0.2	0.1	0.2	0.2	0	0	6	3.3	5.5	1.8	22.1	1.2	0.5	1.1	13.5	16.6
S2IBW3_2Dup1	0	0	0	0	1.7	0	0	0	0	0.1	0.1	0	0	0	0.7	0.2	0	0.7	0	0	0	0.1	0	0	0	0	0	6.9	0.8	0.1	4.5	3	3.7	0	0.5	0	0	0	0	13.4	11.6	10.7	0.7	38.1	0.4	0.3	0.1	17.1	11.3
S2IBW3_2Dup2	0	0	0.2	0	1.4	0	0	0	0	0	0.1	0	0	0	0	0	0	0	0	0	0	0	0	0	0	0	0	3	0.2	0	3.4	1.2	1.3	0	0.3	0.1	0	0	0	25.4	22.5	18.1	0.7	61.3	0.8	0.2	0.1	20.1	22.5
S2IBW4_2Dup1	0	0	0	0	0.3	0	0	0	0	0	0	0	0	0	0.1	0.7	0.4	0.5	0.1	0.1	0	0	0	0	0	0	0	10.3	0.9	0	8.3	2.5	4.1	0	0.3	0.1	0.1	0.1	0	13.8	13.1	14.8	1.5	24.3	0.4	0.2	0.2	20.7	13.1
S2IBW4_2Dup2	0	0	0.1	0	0.4	0	0	0	0	0	0.1	0	0	0.2	0.8	0	0	0.8	0.1	0.1	0.2	0.4	0.1	0	0.2	0.2	0	11.1	0.9	0.1	7.4	2	3.4	0	0.4	0.1	0.1	0.1	0	13.9	11.1	11.5	1.4	17.5	0.4	0.2	0.2	15.5	11
S2ISW1_2Dup1	0	0	0.1	0	0.4	0	0	0.5	0.1	0	0	0	0	0	0	0	0	0	0	0	0	0	0	0	0	0	0	13.2	1	0.1	11.3	2.2	6.2	0	0.7	0	0	0	0	17.6	10.4	9.8	1.7	32.8	1.6	0.8	0.6	17.5	13.9
S2ISW1_2Dup2	0	0	0.3	0	0.5	0	0	0	0	0	0	0.1	0	0	0	4	2	2.1	0	0	0	0	0	0	0	0	0.1	10.5	1.5	0.2	6.8	1.4	2.9	0	0.7	0.1	0	0	0	12.1	11.7	12.1	2.7	33.6	2.7	2.7	1.4	20.3	18.8
S2ISW2_2Dup1	0	0	0	0	0.2	0	0.5	10.9	3.9	0	0	0	0	0.2	2	0	0.1	0.9	0	0	0	0.1	0	0	0	0	0	12.5	1.9	0.1	5.3	1	1.4	0	0.4	0.5	0.5	0.1	0.1	8.4	6	9.2	4	30.6	3.9	2.4	0	22.4	23.4
S2ISW2_2Dup2	0	0	0	0	1.4	0	0.7	14.7	5.4	0	0	0	0	0	0.4	0.1	1.3	3.5	0	0	0	0.2	0	0	0	0	0	18.2	2.1	0.1	9	1.2	2.1	0	0.7	0.4	0.5	0	0.1	14	7.8	11.2	5.7	40.9	5	2.9	2.6	27.8	29.8
S2ISW3_2Dup1	0	0	0	0	2.4	0	0	0	0	0	0	0	0	0	0	0	0	0	0	0	0	0.3	0	0	0	0	0	4.2	0.2	0	7.2	2.7	4.3	0	0.8	0	0	0	0	20.2	18.5	19.4	1	45.9	0.9	0.4	0	17.1	14.2
S2ISW3_2Dup2	0	0	0.6	0	1.2	0	0	0.1	0.1	0	0	0	0	0.2	0.1	0	0.3	1.1	0.1	0.1	0	0.2	0	0	0.1	0	0	2.8	0.2	0	1.3	1.4	0.5	0	0	0.3	0	0.1	0	31	36.9	35.5	2.1	88.5	1.8	0	0.3	35.5	27.2
S2ISW4_2Dup1	0	0	0.1	0	0.6	0	0	0	0	0	0	0	0	0	0	0	0	0	0	0	0	0.2	0	0	0	0.1	0	7.7	0.3	0	5.9	0.9	1.2	0	0.1	0.2	0.2	0	0	30.5	33.1	33.3	1.6	74.1	0.6	0.1	0.3	44	20.7
S2ISW4_2Dup2	0	0	0	0	0.2	0.1	0	0	0	0	0.1	0	0	0	0	0	0.4	0	0	0	0.1	0.2	0	0	0	0.1	0.1	9.1	1	0.1	6.9	2.1	3	0	0.3	0.2	0.2	0.1	0.1	10.9	11.7	14.4	1.7	26.5	0.6	0.2	0.3	19	11.7
S2IBW1_1Dup1	0	0	0	0	0.3	0	0	0.7	0	0	0	2.2	0.7	0	0	0	0	0	0	0	0	0.1	0	0	0	0	0	7.7	0.6	0	6.9	1.9	4	0.2	0.2	0	0	0	0	12.6	7.8	8.6	0.6	25.7	1.1	0.4	0.3	11.1	7.8
S2IBW1_1Dup2	0	0	0	0	0.7	0	0	0.1	0	0	0	1.6	0.6	0	0	0	0	0	0	0	0	0	0	0	0	0	0	6.6	0.5	0.1	6.2	1.3	3	0.3	0.2	0	0	0	0	11.5	8.8	8.8	0.8	29.9	1.3	0.4	0.2	13.1	10.9
S2IBW2_1Dup1	0	0	0	0	0.2	0	0	0	0	0	0	0	0	0.2	0.7	0	0.2	0.8	0	0	0	0.1	0	0	0	0	0	11.5	1.3	0.2	4.7	0.9	1.6	0.2	0.3	0.1	0.1	0.1	0	7.6	4.5	6.3	1.9	19.8	2.5	1	1.3	14.4	13.5
S2IBW2_1Dup2	0	0	0	0	0	0	0	0	0	0	0	0	0	0.4	0.3	0.8	0.2	1.9	0	0.1	0	0.1	0	0	0	0	0	13.7	1.2	0	6.1	0.7	1.7	0.1	0.1	0.2	0.3	0	0	9.8	6.3	8.5	2.6	26.1	2.2	1.1	1.3	19.2	21.3
S2IBW3_1Dup1	0	0	0.4	0.1	2.9	0	0	0	0	0	0	0	0	0	0	0	0	0	0	0	0	0.1	0	0	0	0	0	9.4	1.2	0.1	7.2	4.1	5	0	1	0.1	0.2	0.2	0	18.4	15.6	18.9	0.9	35.2	1.7	0.5	0.6	18.9	16.1
S2IBW3_1Dup2	0	0	0.1	0	1.9	0	0	0	0	0	0	0	0	0	0	0	0	0	0.2	0.2	0.3	0.8	0.1	0.1	0.3	0.4	0	9.4	1.2	0.1	7.7	4.3	5.5	0	0.9	0.3	0.3	0.1	0.1	15.3	15.4	18.5	1	36.5	0.8	0.5	0.6	19.1	14.4
S2IBW4_1Dup1	0	0	0	0	0	0	0	0	0	0	0	0	0	0	0	0	0	0	0	0	0	0.1	0	0	0	0	0	7.8	0.4	0.1	12.2	1.6	3.4	0	0.2	0	0.1	0.1	0	18.7	18.2	20.2	0.8	46.1	0.2	0.1	0.2	22.5	10.5
S2IBW4_1Dup2	0	0	0	0	0.4	0	0	0	0	0.1	0.1	0	0	0.3	1.1	0.6	0.3	1	0.1	0.1	0.2	0.7	0.1	0.1	0.2	0.3	0	10	0.7	0.1	9	1.7	3.1	0	0.3	0.1	0.1	0	0	13.7	15.8	19.8	1.1	29.4	0.4	0.2	0.2	22.4	11.2
S2ISW1_1Dup1	0	0	0	0	0.1	0	0.2	2.8	1.1	0	0.1	0.5	0.3	0	0	0	0	0	0	0	0	0	0	0	0	0	0	9.6	0.6	0	7.5	1.7	4	0.1	0.2	0	0	0	0	9.2	5.3	6.4	0.4	20.2	0.5	0.3	0.2	11.2	8.5
S2ISW1_1Dup2	0	0	0	0	0.6	0	0	2	0.2	0	0	0.4	0.2	0	0.7	0.7	0.2	0.6	0	0	0.1	0.6	0	0	0.2	0.1	0	11.5	0.7	0	7.8	1.6	3.5	0.2	0.1	0	0	0	0	13.1	9.3	8.1	0.7	18.5	1.4	1.1	0.2	14.9	13.1
S2ISW2_1Dup1	0	0	0	0	0.2	0	0	3.2	0.8	0	0	0	0	0	0	7.2	2.9	0	0	0	0	0.2	0	0	0	0	0	13.5	1	0	4.6	0.9	1.7	0.3	0.1	0	0	0	0	8.1	4	6.1	0.9	26.2	2.6	0.6	1.1	14.1	14.2
S2ISW2_1Dup2	0	0	0	0	0.3	0	0.5	6.4	3.6	0	0	0	0	0	0	0	0	0.2	0	0	0.1	0.4	0	0	0	0.1	0	15.5	1.2	0	7.5	1.6	2.9	0.3	0.2	0.2	0.2	0.1	0	11.3	4.8	5.3	1	25.3	2.3	1.1	1	12.4	13.2
S2ISW3_1Dup1	0.2	0.3	0.4	0	1.7	0	0	0	0	0	0	0	0	0	0	0.3	0.1	0	0	0	0	0.3	0	0	0	0.1	0	11.2	1.5	0.1	10.5	5.9	7.7	0	1.3	0.1	0.1	0	0.1	17.7	13.9	16.3	0.6	33.8	1.5	0.6	0.3	22.4	13.7
S2ISW3_1Dup2	0	0	0.2	0	3.1	0	0	0	0	0	0	0	0	0	0	0.3	0.4	0.1	0	0	0.1	0.2	0	0	0	0.1	0	8.4	1	0.1	8.7	4.7	5.8	0	1.1	0.1	0.1	0	0.1	16.1	14.9	19.1	0.7	34.2	1.7	0.6	0.4	21.3	11
S2ISW4_1Dup1	0	0	0	0	0.1	0	0	0	0	0	0	0.1	0	0	0	0	0	0	0.3	0.3	0.3	0.7	0.2	0.1	0.3	0.5	0	8.9	0.6	0.1	8.3	1.2	2.8	0	0.2	0.1	0.1	0	0	16.2	15.9	16.9	1.3	30.7	0.6	0.2	0.2	17.6	11.4
S2ISW4_1Dup2	0	0	0	0	0.1	0.1	0	0	0	0.2	0.1	0	0	0	0	0	0	0	0	0	0	0	0	0	0	0	0	10.4	0.8	0.1	5.5	1.8	3.2	0.9	0.3	0.1	0.1	0.1	0	15.6	12	10.2	0.9	24	0.6	0.5	0.5	14.4	12.9
S2OBW1_2Dup1	0	0	0	0	0.5	0	0	0.8	0.3	0	0	1.3	0.6	0.2	7.7	0.1	2.4	18.2	0	0	0	0.3	0	0	0	0.1	0	8.2	0.3	0	7.8	2.7	5.2	0	0.7	0	0	0	0	13.6	9.6	9.3	3.2	25.8	8.9	7.2	1.2	16.4	13.2
S2OBW1_2Dup2	0	0	0	0	0.1	0	0	0.4	0.1	0	0	0.2	0	0	0	3.2	0.8	0.9	0	0	0	0.1	0	0	0	0.1	0	5.7	0.3	0	4.5	1.1	2.5	0	0.3	0	0	0	0	11	7.6	9.9	2.1	31.1	3.9	2.9	0.7	20.8	9.1
S2OBW2_2Dup1	0	0	0	0	0	0	0	0	0	0	0	0	0	0	0	0	0	1.8	0	0	0	0.3	0	0	0.1	0.1	0	13.2	0.7	0.1	5.9	0.6	1.3	0.1	0.2	0	0	0	0	7.7	3.5	7.1	0.9	20.4	0	0.5	0.6	15.6	13.8
S2OBW2_2Dup2	0	0	0	0	0	0	0	0	0	0	0	0	0	0	0	0.7	0.4	0	0	0	0	0.1	0	0	0	0	0	11.4	0.7	0	4.3	0.7	1.4	0.1	0.1	0	0	0	0	6.8	5.6	9.3	3.3	21.3	0.2	1.1	1.8	17.1	22.2
S2OBW3_2Dup1	0	0	0	0	0.3	0	0	0	0	0.1	0.1	0.2	0.1	0	0	0	0	0	0.1	0.2	0.3	0.9	0.2	0.1	0.3	0.4	0	6.4	0.3	0.1	6.7	2.5	3.9	0	0.3	0	0	0	0	13.2	11.2	12.1	0.4	26.8	0.1	0.4	0.2	14.6	10.1
S2OBW3_2Dup2	0	0	0	0	0.4	0	0	0	0	0	0	0.8	0.2	0.5	1.2	0.2	0.3	1.4	0.2	0.1	0.3	0.6	0.2	0.1	0.2	0.4	0	7.7	0.4	0.1	8.4	3.3	4.9	0	0.4	0	0	0	0	14.4	13.6	13.8	0.7	29.9	0.4	0.5	0.5	16.4	12.7
S2OBW4_2Dup1	0	0	0	0	0.4	0	0	0	0	0	0	0	0	0	0	0	0	0	0	0	0.1	0.3	0	0	0.1	0.1	0	8.2	0.3	0.1	9	2.2	4	0	0.2	0.1	0.1	0.1	0	20.6	19.5	19.2	0.8	40.2	0.2	0.2	0.1	15.5	10.6
S2OBW4_2Dup2	0	0	0.1	0	0.2	0	0	0	0	0	0	0	0	0.5	0.6	2.4	1.7	2.1	0	0	0.3	0.7	0.1	0.1	0.2	0.3	0	8.3	0.5	0.1	7.5	3.1	3.6	0	0.3	0.1	0.1	0	0	12.5	13.5	14.8	1.6	26.7	0.1	0.2	0.2	14.8	9.6
S2OSW1_2Dup1	0	0	0	0	0.2	0	0	0.8	0.2	0	0	0.6	0.2	0	0	3.2	1.3	2.1	0	0	0	0.1	0	0	0	0.1	0	9.1	0.6	0.1	6.7	1.9	4.2	0	0.6	0	0	0	0	18.2	14.7	15.5	2	37.9	3.2	2.8	0.3	20.9	16.9
S2OSW1_2Dup2	0	0	0	0	0.4	0	0	1.2	0.4	0	0	0	0	0	0	0	0	0	0.1	0	0.1	0.3	0	0	0.1	0.2	0	8.8	0.3	0	6.2	1.9	3.8	0	0.4	0	0	0	0	13.4	9	7.8	2.8	31.1	0.1	1.4	0.8	18.1	19.9
S2OSW2_2Dup1	0	0	0	0	0	0	0	0.4	0.1	0	0	0	0	0	0	0	0	0	0	0	0	0	0	0	0	0	0	9.3	0.5	0	3.2	0.7	1.4	0.2	0.1	0	0	0	0	6.8	3.1	5.8	1.4	18	0.5	0.4	0.8	12.4	16
S2OSW2_2Dup2	0	0	0	0	0	0	0	2	0.9	0	0	0	0	0	0.1	0	0	0.1	0	0	0	0.1	0	0	0	0	0	10.8	0.6	0	3.4	0.7	1.2	0.2	0.1	0.1	0	0	0	5.5	4.3	8	3.4	19.8	0.2	0.8	1.6	15.9	19.1
S2OSW3_2Dup1	0	0	0	0	0.4	0	0	0	0	0	0	0	0	0.1	0.8	0.8	0.3	0.8	0	0	0.4	1.1	0.1	0.1	0.3	0.3	0	5	0.2	0.1	11.9	3.2	6.6	0	0.4	0	0	0	0	12.6	9.2	9.2	0.3	22.6	0.1	0.5	0.1	11.3	8.3
S2OSW3_2Dup2	0	0	0	0	0.6	0	0	0	0	0.1	0.1	0	0	0.3	0.9	0	0	0.7	0.5	0.4	0.3	1.1	0.2	0.1	0.4	0.5	0	5.4	0.2	0	7.7	2	4.5	0	0.3	0	0	0	0	14.8	13.3	15.8	0.8	33.4	0.1	0.5	0.1	17.1	8.5
S2OSW4_2Dup1	0	0	0	0	0.1	0.2	0	0	0	0.2	0.2	0	0	0.5	0.3	0.3	0.7	0.4	0.1	0.1	0.4	1	0.2	0.2	0.4	0.5	0	8.4	0.6	0.1	9	3.2	4.8	0	0.4	0.1	0.1	0.1	0	15.2	16.3	18.7	1.7	27	0.1	0.1	0.2	17.8	11
S2OSW4_2Dup2	0	0	0	0	0.1	0	0	0	0	0	0	0	0	0.2	0.4	0.1	0	0.8	0	0	0	0.2	0	0	0	0.1	0	7.4	0.4	0.1	5.7	3.2	4.4	1.2	0.2	0	0	0.1	0.1	16.1	12.1	9.2	0.6	23.7	0.2	0.2	0.5	9.8	8.8
S2OBW1_1Dup1	0	0	0	0	0.3	0	0.3	6.8	1.7	0	0	5.4	1.8	0.5	0.5	0	1.3	2	0	0	0	0.2	0	0	0	0	0	9.8	0.8	0	8.2	3.4	4.8	0.4	0.4	0	0	0	0	12.3	11.9	14	4	29.9	8.8	4.5	1.3	20.1	15.3
S2OBW1_1Dup2	0	0	0	0	0.4	0	0.6	11.7	4.4	0	0	4.1	1.5	0	0	0	0	0	0.1	0.1	0.1	0.3	0	0	0	0.1	0	8.3	0.5	0	8.2	2.8	5.2	0.4	0.5	0	0	0	0	14.7	12.6	10.4	4.3	28.5	9.2	6.4	1.4	19.3	20
S2OBW2_1Dup1	0	0	0	0	0	0.4	0.2	5.3	1.2	0.5	0.4	0	0	0	0.1	0	3.1	4.1	0	0	0	0	0	0	0	0	0.1	12.3	0.9	0.1	7	1	2	0	0.4	0.1	0.1	0	0	13.9	9.3	11.7	2.7	42.5	2	1	2.4	26.7	29.1
S2OBW2_1Dup2	0	0	0	0	0	0	0.2	8.2	2.5	0.2	0.1	0	0	0	0	0	0	0	0	0	0.1	0.1	0	0	0	0.1	0.1	12.3	0.9	0.1	8.3	1.6	3	0	0.3	0.4	0.5	0	0	13.8	8.8	11.1	2.8	37.7	3.5	1.4	2.7	21.1	27
S2OBW3_1Dup1	0	0	0	0	0	0	0	0	0	0	0	0	0	0	1.8	0.3	0.3	1.4	0	0	0	0	0	0	0	0	0	2.2	0	0	1.3	0.5	1.1	0.2	0	0	0	0	0	5.8	3	3.8	0.6	16.3	0.8	0.3	0.8	8.1	13.9
S2OBW3_1Dup2	0.1	0.1	0.3	0	0.3	0	0	0	0	0	0	0	0	0	0	0	0	0	0	0	0	0	0	0	0	0	0	5.3	0.2	0	4.3	2.8	4.5	0.6	0.3	0	0	0	0	13.3	10.8	10	0	27	0	0.2	0.4	11.8	7.8
S2OBW4_1Dup1	0	0	0	0	0.1	0	0	0	0	0	0	0	0	0	0	0	0	0	0.3	0.2	0.1	1.1	0.1	0.2	0.6	0.7	0	9.8	0.3	0	8.3	3.9	6	1.3	0.1	0.1	0.1	0	0	23	15.3	14.4	0.9	33.4	0.4	0.3	0.7	14.6	11.4
S2OBW4_1Dup2	0	0	0	0	0.1	0	0	0	0	0	0	0	0	0	0	0	0	0	0	0	0	0.3	0	0	0	0.1	0	8.5	0.2	0	7.2	3.3	5.5	1.2	0	0	0	0	0	24.6	16.5	14.3	0.6	37.6	0.4	0.1	0.5	13.7	10.3
S2OSW1_1Dup1	0	0	0	0	0.2	0	0.3	4	3.2	0.1	0.1	0.2	0	0	0.2	1.1	0.3	0.9	0	0	0	0.2	0	0	0	0	0	5.7	0.5	0.1	3.4	1.9	2.7	0.2	0.3	0	0	0	0	5.9	6.3	8.2	1.8	22.1	2.5	1.6	0.7	17.1	10.9
S2OSW1_1Dup2	0	0	0	0	0.8	0	0	0	0	0	0	1	0.4	0.1	1.6	0	0	0.9	0	0	0	0.1	0	0	0	0	0	7.1	0.4	0.1	9.8	2.8	6.4	0.3	0.6	0	0	0	0	18.7	11.5	8.8	3.4	35.2	10.4	8	0.9	14.6	15.3
S2OSW2_1Dup1	0	0	0.1	0	0.1	0.1	0.2	4.2	1.3	0.2	0.2	0	0	0	0.1	0	0.8	2.5	0	0	0	0.1	0	0	0	0	0.1	12.5	1.1	0.1	7.5	1.2	2.8	0	0.4	0	0	0.1	0	10.4	8.1	12.7	3.1	38	2.8	1.4	2.8	28.4	24.5
S2OSW2_1Dup2	0	0	0	0	0.1	0.1	1	15.9	6.7	0.2	0.1	0	0	0	0.1	1.9	1.8	1	0.1	0	0	0.1	0	0	0	0.1	0.1	12.9	1.2	0.2	8	1.1	2.3	0.1	0.5	0.3	0.3	0	0	12.9	10.3	13.7	3	40.9	1.3	0.9	2.4	26	27.8
S2OSW3_1Dup1	0.2	0	0.2	0	2	0	0	0	0	0	0	0	0	0	0	0	0	0	0	0	0	0.2	0	0	0	0.1	0	9.8	0.6	0.1	9.3	3.9	5.1	0	0.9	0.1	0.1	0	0.2	19.3	19.3	21.9	1.2	40.8	0.8	0.5	0	24.3	18.6
S2OSW3_1Dup2	0	0	0.1	0	1.6	0	0	0	0	0	0	0	0	0	0	0	0	0	0	0	0	0.1	0	0	0	0	0	11.2	0.4	0.1	11.8	7.2	9.5	0	0.7	0	0	0.4	0	23.7	19	20.5	0.9	41.6	0	0.5	0.2	21.9	16.9
S2OSW4_1Dup1	0	0	0	0	0.1	0	0	0	0	0	0	0	0	0	0	0	0	0	0.1	0.1	0	0.1	0	0	0	0.1	0	8.1	0.4	0.1	8.3	3	4.1	0	0.2	0	0	0	0	15.5	12.2	14.1	0.6	28	0.4	0.3	0.1	11.4	6.1
S2OSW4_1Dup2	0	0	0	0	0	0	0	0	0	0	0	0	0	0.1	1.7	0.9	0	2	0	0	0	0	0	0	0	0	0.2	4.6	0.3	0.2	15	2.3	4.1	0.1	0.7	0.3	0.1	0	0	92.4	98.9	136.4	4.5	195.1	0.9	0.1	0.2	86.2	30.6
S5IBW1_2Dup1	0	0	0.1	0	0	0	0.1	2.9	1	0	0	0.1	0	0	0	0	0	0	0	0	0.1	0.3	0.1	0	0.1	0.2	0	4.2	0.1	0	4	2.5	4.8	0	0.8	0	0	0	0	12.8	9.6	8.9	1.7	20.5	2	3	0.7	16.2	11.9
S5IBW1_2Dup2	0	0	0.4	0.2	0	0	0	2.2	0.3	0	0	1.4	0.2	0	0	0	0	0	0.1	0.1	0	0.1	0	0	0	0	0	3.4	0.1	0	5.9	3.3	7.6	0	0.5	0	0	0	0	32.3	26.5	24.2	6.9	64.3	9.4	7.6	1.7	40.6	35
S5IBW2_2Dup1	0	0	0	0	0	0.1	0	0.6	0.2	0.1	0.2	0	0	0	0	0	0	0	0	0	0	0	0	0	0	0	0	8.6	0.3	0	5.7	1.1	2	0	0.3	0	0	0	0	12.3	8.3	12	3.3	37.4	0.7	1.8	2.7	22.6	28.8
S5IBW2_2Dup2	0	0	0	0	0	0	0	0.3	0	0	0.1	0	0	1.2	2.4	0	0.9	5.6	0	0	0.1	0.4	0.1	0.1	0.1	0.2	0	9.4	0.4	0	5.8	1.5	2.7	0	0.2	0	0	0	0	9.7	6.9	10.1	3	36.9	2.5	1.7	2.7	19.7	25.8
S5IBW3_2Dup1	0	0	0	0	0.1	0.1	0	0	0	0.1	0.2	0.6	0.4	0	0	0.2	0.1	0.2	0.6	1.7	0.1	0.5	0.1	0	0.1	0.7	0	4.3	0.1	0.1	8.5	2.7	5.3	0	0.5	0	0	0	0	14.3	7.6	8	0.4	22.1	0	0.4	0.2	12.6	5.3
S5IBW3_2Dup2	0	0	0	0	0.1	0.1	0	0	0	0.1	0.1	0.9	0.6	0	0	2.2	1	0.8	0.2	0.2	0.5	1.7	0.3	0.1	0.5	0.4	0	4.1	0.1	0	5.1	2.6	4.7	0	0.3	0	0	0	0	9.6	8.5	10	0.6	20.6	0	0.5	0.3	14.5	6.2
S5IBW4_2Dup1	0	0	0	0	0.2	0	0	0	0	0	0	0	0	0	0.1	0	0	0.3	0.3	0.3	0	0.4	0	0	0.1	0.1	0	5.5	0	0	8.4	5	7.8	1	0.1	0	0	0	0	28	17.8	14.8	1.9	39.6	0.1	0.5	0.4	7.7	8.6
S5IBW4_2Dup2	0	0	0	0	0.1	0	0	0	0	0	0	0	0	0	0	0	0	0	0.1	0.1	0	0.3	0	0	0	0.1	0	4.6	0.1	0	5.7	3.6	5.5	0.5	0.1	0	0	0	0	13.6	11	9.6	2.3	20.6	0.1	0.3	0.3	6.8	6.9
S5ISW1_2Dup1	0	0	0	0	0	0	0	0.5	0.2	0	0	1.8	0.4	1.4	5	3.3	1.9	4.6	0.1	0	0	0	0	0	0	0	0	3.3	0.1	0.1	4.2	1.9	3.3	0	0.7	0	0	0	0.1	16	11.2	13.3	4.2	34.9	3.2	3.7	1	22.6	16.1
S5ISW1_2Dup2	0	0	0.2	0	0	0	0	0.9	0.3	0	0	1.1	0.1	0	0	1.9	1.1	1.2	0	0	0.1	0.2	0	0	0.1	0.1	0	4.1	0.1	0	4.8	2.4	4.6	0	0.5	0	0	0	0	15.2	11.7	12.7	3.8	32.2	2.6	2.9	1.1	20.8	14.4
S5ISW2_2Dup1	0	0	0	0	0	0	0.1	3.4	1.1	0.1	0	0	0	0	0	0	0	0	0	0	0.3	0.8	0.2	0.1	0.2	0.5	0	9.5	0.6	0	5	1.6	2.7	0	0.2	0	0	0	0	8.7	6.5	12.8	4.4	35	1.8	2.6	3.9	29.5	29.1
S5ISW2_2Dup2	0	0	0	0	0	0.1	0	0	0	0.1	0.1	0	0	0	0	0.6	0.4	0	0	0	0.3	1.1	0.2	0.1	0.2	0.6	0	7.8	0.5	0.1	5.3	1.1	2	0	0.3	0	0	0	0	8.9	7.3	9.4	3.1	31.1	1	0.8	1.6	19.6	24.7
S5ISW3_2Dup1	0	0	0	0	0.1	0.1	0	0	0	0.1	0.2	5.4	1.6	0.2	1.7	1.9	1.1	2.1	0	0	0.4	1	0.3	0.2	0.4	0.6	0	3	0.1	0	4.2	1.8	3.1	0	0.3	0	0	0	0	9.4	7.8	9	0.7	19.7	0	0.4	0.2	12.4	7.2
S5ISW3_2Dup2	0	0	0	0	0.1	0.2	0	0	0	0.1	0.1	3.7	1.7	0.1	0.2	0	0.3	0.3	0.1	0.1	0.4	0.9	0.2	0.1	0.3	0.4	0	5.1	0.2	0	4.9	2.6	3.8	0	0.3	0	0	0	0	9.3	7.9	8.7	0.8	22.2	0	0.4	0.2	13.6	7.6
S5ISW4_2Dup1	0	0	0	0	0	0	0	0	0	0	0	0	0	0	0	0	0	0	0	0	0	0	0	0	0	0	0	5.1	0.1	0	6	3.6	4	0	0.1	0	0	0	0	11.3	13.7	18	3	30.4	0.1	0.3	0.3	9.8	6.3
S5ISW4_2Dup2	0	0	0	0	0.1	0	0	0	0	0	0	0	0	0	0	0.2	0.7	0	0	0	0	0	0	0	0	0	0	6.3	0.3	0	6.4	5.1	5	0	0.2	0	0	0.1	0.1	11.3	15	19	3.2	28.3	0.2	0.3	0.4	12.7	7.6
S5IBW1_1Dup1	0	0	0	0	0	0.2	0	0	0	0.2	0	1	0.2	0	0	0	0	0	0	0	0	0	0	0	0	0	0	3.9	0.1	0	3.8	2.1	3.8	0.2	0.2	0	0	0	0	7.8	7.1	7.2	3.6	23.9	8.8	2.5	0.7	16.2	11.4
S5IBW1_1Dup2	0	0	0	0	0	0	0	3.4	0.1	0.6	0.2	4.6	1.5	0	0	0	0.1	1.9	0	0	0	0	0	0	0	0	0	3.9	0.1	0	5	3.2	5.9	0.4	0.5	0	0	0	0	12.5	10.1	6.8	2.1	27.2	6.7	3.7	0.7	18.5	15.4
S5IBW2_1Dup1	0	0	0	0	0	0	0.4	5.4	2	0	0	0	0	0.1	0.7	0	0	0.5	0	0	0	0.1	0	0	0	0	0	6.8	0.2	0	4.7	1.2	2.4	0	0.2	0	0	0	0	9.7	6.9	9.7	2.1	28.2	2.1	1.6	2.5	20	18
S5IBW2_1Dup2	0	0	0	0	0	0.1	0	0	0	0.2	0.2	0	0	0	0	0.9	0.3	0.4	0	0	0.1	0.3	0	0	0.1	0.1	0	6.3	0.3	0.1	5.6	1.7	3.1	0.1	0.4	0	0.1	0	0	10.5	7.1	10.3	4	31.8	2.8	2.8	3.4	21.1	21.8
S5IBW3_1Dup1	0	0	0	0	0	0	0	0	0	0	0	0.9	0.3	0	0	0	0	0	0	0	0	0	0	0	0	0	0	5.2	0.1	0	4.4	3.1	4.7	0.2	0.2	0	0	0	0	10	11.3	12.4	0.6	24.2	0	0.3	0.6	17.7	9.3
S5IBW3_1Dup2	0	0	0	0	0	0	0	0	0	0	0	0.2	0	0	0	0	0	0	0	0	0	0	0	0	0	0	0	6	0.2	0	3.4	2.4	3.6	0.2	0.4	0	0	0	0	12.1	13.9	15.7	0.5	29.2	1.2	0.2	0.2	19.1	10.2
S5IBW4_1Dup1	0.1	0.2	0.4	0	0	0	0	0	0	0.1	0.1	0	0	0	0	0.8	0.5	0.5	0	0	0	0.2	0	0	0	0.1	0	5	0.2	0	7	4.5	6	0	0.1	0	0	0.1	0.2	12.2	11.5	13.4	2	26.7	0	0.1	0.2	6.7	4.2
S5IBW4_1Dup2	0	0	0.1	0	0.3	0.1	0	0	0	0.1	0.1	0	0	0	0	0	0	0	0	0	0	0.1	0	0	0	0.1	0	6.9	0.2	0	9.7	4	6.2	0	0.2	0	0	0	0.1	17.1	10.7	16.1	1.4	23.5	0	0.2	0.1	8.9	5.1
S5ISW1_1Dup1	0	0	0	0	0	0	0.2	9.6	0.9	0	0	0	0	0	0	0	0	0	0	0	0	0	0	0	0	0	0	3.3	0	0	5.5	2.5	5.9	0.3	0.4	0	0	0	0	14.6	11.7	12.8	2.7	37.6	13.9	5.8	1.9	29	21.6
S5ISW1_1Dup2	0	0	0.1	0	0	0	0	0	0	0.1	0	0	0	0	0	0	0.1	0	0	0	0	0	0	0	0	0	0	5.3	0	0	5.7	4.1	8.1	0.4	0.5	0	0	0.1	0	16.8	15.8	15.4	3.4	45.6	15.5	3.6	1.1	35.4	30.2
S5ISW2_1Dup1	0	0	0.1	0	0	0.3	0.1	4.6	1.4	0.2	0.3	0	0	0	0	2.7	1.1	1.3	0	0	0	0.1	0	0	0	0	0	7.1	0.2	0	5.9	1.8	2.8	0	0.2	0	0	0.1	0	11	9.2	12.5	5.6	40.9	4	3.3	0	25.4	30.8
S5ISW2_1Dup2	0	0	0	0	0	0	0.9	16.3	7	0.1	0	0	0	1.2	5.1	0	0.2	6.1	0	0	0.1	0.3	0	0.1	0.1	0.2	0	7.4	0.1	0	6.4	2	3.3	0	0.1	0	0	0	0	13.4	11.1	14	4.9	39.4	3.1	2.9	4.3	28.4	34.6
S5ISW3_1Dup1	0	0	0	0	0	0	0	0	0	0	0	0.1	0	0.1	0.9	0	0.8	1.6	0	0	0	0	0	0	0	0	0	2.7	0	0	2.2	3.5	3.7	0.3	0.1	0	0	0	0	7.2	7.7	8.9	0.9	21.7	0	0.2	0.2	14.1	7.5
S5ISW3_1Dup2	0	0	0.1	0	0.1	0	0	1.6	0.5	0	0	0.1	0	0	0	0.3	0.3	0	0	0	0	0	0	0	0	0	0	5	0.1	0	3.2	1.8	3.1	0.3	0.3	0	0	0	0	9.2	9.3	11.1	1.5	22.5	0	0.5	0.9	14.5	8.2
S5ISW4_1Dup1	0	0	0	0	0.2	0	0	0	0	0	0	0	0	0	0	0	0	0	0	0	0.1	0.2	0	0	0.1	0.1	0	5.3	0.1	0	9.8	4.1	6	0	0.1	0	0	0	0.1	23	23	20.1	2	55.6	0	0.1	0.1	11.8	9.4
S5ISW4_1Dup2	0	0	0	0	0.1	0	0	0	0	0	0	0	0	0.2	0.8	0	0	0.9	0	0	0	0.1	0	0	0	0.1	0	6.8	0.2	0.1	9.5	4.5	6.5	0	0.2	0.1	0.1	0	0.1	14.2	15.3	17.5	1.7	30.5	0.1	0.2	0.2	9.1	6.2
S5OBW1_2Dup1	0	0	0	0	0	0.3	0	0	0	0.4	0.3	0.1	0	0	0.7	0	4.8	14.7	0.2	0.2	0	0.1	0	0	0	0	0	2.7	0.1	0.1	3	2.6	4.2	0	0.8	0	0	0	0	11.4	9.2	11.4	2	22.7	1.4	1.2	0.6	18.4	11.6
S5OBW1_2Dup2	0	0	0	0	0	0.1	0.3	5.8	2.8	0.1	0.1	0.9	0.3	0	0.3	0	1.8	5.9	0	0.1	0	0.1	0	0	0	0	0	3.1	0.1	0	3.6	2.9	4.8	0	0.7	0	0	0	0	13.4	9.6	11.8	3.1	23.5	3.8	3.4	0.9	18.4	12.3
S5OBW2_2Dup1	0	0	0	0	0.4	0	0	0	0	0	0	0	0	0.1	0.8	0	0	0.6	0	0	0	0.1	0	0	0	0.1	0	6	0.2	0	5.8	2.8	4.8	1.2	0.4	0	0	0	0	19.4	15.1	15.6	0.3	33.3	0	0.2	0.7	18.3	12
S5OBW2_2Dup2	0	0.1	0	0.1	0	0.2	0	0	0	0.1	0	0	0	0	0	0	0	0	0	0	0	0	0	0	0	0	0	0.2	0	0	0.2	0	0.3	0.3	0	0	0.1	0	0	13.6	8.4	19.8	0.5	65.6	0.3	0	0.5	41.9	83.5
S5OBW3_2Dup1	0	0	0	0	0	0	0	0	0	0.1	0.1	0.9	0.3	0	0	1.5	0.9	2.6	0	0	0.2	0.4	0.2	0.1	0.2	0.3	0	3.3	0.1	0	3.5	2.1	3.5	0	0.5	0	0	0	0	8.8	7.9	9.7	1.2	21.3	0.1	0.9	0.3	14.5	8.6
S5OBW3_2Dup2	0	0	0	0	0	0.1	0	0	0	0.1	0.2	2.8	1.9	0	0.3	0	0	0.3	0.1	0.1	1	1.8	0.3	0.2	0.3	0.9	0	4.7	0.1	0	2.8	1.5	2.5	0	0.3	0	0	0	0	8.5	6.6	8.4	0.9	10	0	0.5	0.5	10	8.6
S5OBW4_2Dup1	0	0	0	0	0	0	0	0	0	0	0	0.2	0	0	0	0	0	0	0.5	0.4	0	0.6	0	0	0.1	0.2	0	5	0	0	5.2	6.1	7.8	1.4	0	0	0	0	0	19.4	13.6	16.1	1.4	36.1	0.2	0.4	0.9	8.3	7.4
S5OBW4_2Dup2	0	0	0	0	0.1	0	0	0	0	0	0	0	0	0.2	0.9	0.2	0	1.9	0.3	0.3	0.2	1.3	0.1	0.2	0.6	0.7	0	3.8	0.1	0	4.2	8.5	9.9	0.9	0.1	0	0	0	0.1	15.2	11.2	13.5	1.6	32.1	0.1	0.1	0.5	7.4	6
S5OSW1_2Dup1	0	0	0	0	0	0.2	0	0	0	0.2	0.4	0.3	0.1	0	0	0.7	0.3	0.1	0	0	0.1	0.4	0.1	0	0.1	0.2	0	3.5	0.1	0	3.3	2.5	4.6	0	0.7	0	0	0	0	10.7	9.5	11.5	3.1	26.2	1.9	1.9	0.7	18.6	14.7
S5OSW1_2Dup2	0	0	0	0	0	0.2	0	0	0	0.6	0.8	0.2	0.1	0	0	0	0	0	0	0	0	0.1	0	0	0	0.1	0	3.4	0.3	0.2	4	3	4.8	0	1.1	0	0	0	0	10.9	11.2	14.2	7	30.6	5.7	3.5	1.3	23.5	17.4
S5OSW2_2Dup1	0	0	0	0	0	0	0	0.9	0.2	0	0	0	0	0	0	0	0	0	0	0	0	0	0	0	0	0	0	6	0.2	0	4.4	1.6	2.6	0	0.3	0	0	0	0	10.6	9.4	11.1	3.7	37.6	2.3	1.3	0	20.4	30.3
S5OSW2_2Dup2	0	0	0.1	0	0	0	0	0.5	0.1	0	0	0	0	0	0	0	0	0	0	0	0	0.1	0	0	0	0	0	7.3	0.2	0	5.9	1.9	3.3	0	0.1	0	0	0	0	10.5	8.3	10.5	4	35.3	4.1	1.4	3.4	20.6	27.4
S5OSW3_2Dup1	0	0	0	0	0	0	0	0	0	0	0	0.4	0.2	0	0	0.4	0.2	0.2	0.3	0.4	0.4	1.1	0.2	0.1	0.4	0.4	0	3.1	0.1	0	3.4	1.8	3.5	0	0.3	0	0	0.1	0	8.5	7.2	8.3	1.1	21.1	0	0.6	0.2	13.7	7.2
S5OSW3_2Dup2	0	0	0	0	0	0	0	0	0	6.1	0.1	2	0.4	0	0.1	0.7	0.4	1	8.7	17	0.7	1	0.2	0.2	0.2	3.8	0	4.6	0.1	0	2.4	2.1	2.8	0	0.1	0	0	0	0	8.4	10.5	15.7	2.4	35.6	0	0.4	0.3	33.2	13.2
S5OSW4_2Dup1	0	0	0	0	0	0	0	0	0	0	0	0.4	0.1	0	0	0	0	0	0	0.1	0.1	0.5	0.1	0	0.2	0.3	0	4	0	0	4.3	5.8	6.7	0.3	0.1	0	0	0	0	13.1	10.7	10.5	2	23.3	0.1	0.6	0.3	6.3	5.4
S5OSW4_2Dup2	0	0	0	0	0	0	0	0	0	0	0	0	0	0	0.2	2.5	1	1	0	0	0	0.4	0	0	0.1	0.1	0	4.1	0	0	4.6	6.1	7.5	0.2	0.1	0	0	0	0.1	13.2	11.5	10.8	1.7	21.1	0.1	0.2	0.2	6.7	5.6
S5OBW1_1Dup1	0	0	0	0	0	0	0.1	4.7	0.4	0	0	0	0	0	0	2.6	0.9	1.5	0	0	0	0	0	0	0	0	0	3.9	0.2	0.1	5.4	3.5	6.7	0.3	0.7	0	0	0	0	12.2	11.3	10	0.9	26.9	0.6	0.5	1.3	18.8	16.7
S5OBW1_1Dup2	0	0	0	0	0	0	0	3	0.2	0	0	1	0.6	0	0	1.8	0.3	0	0	0	0	0	0	0	0	0	0	3.2	0.1	0.1	6	5.1	10.3	0.2	1.1	0	0	0	0	18.3	9.5	6.4	2.5	29.1	2.7	2.9	0.4	17.3	16.2
S5OBW2_1Dup1	0	0	0	0	0	0	0.1	1.3	0.5	0	0.1	0	0	0	0	0	0	0	0	0	0	0.1	0	0	0	0.1	0	5.9	0.2	0	5.1	1.3	2.5	0	0.3	0	0	0	0	11.5	8	11.7	4.4	27.2	2.7	2.7	3.9	21.4	25
S5OBW2_1Dup2	0	0	0	0	0	0.1	0.5	13.2	4.5	0.1	0.1	0	0	0	0	0.8	0.6	0.2	0	0	0	0.1	0	0	0	0	0	4.8	0.2	0	4.9	1.4	2.7	0	0.3	0	0	0	0	11.3	9.7	15.4	7.4	40.9	3	2.4	5.2	29.6	29.5
S5OBW3_1Dup1	0	0	0	0	0	0.2	0	0	0	0	0	0	0	0	0	0	0	0	0	0	0	0	0	0	0	0	0	0.6	0	0	0.6	1.1	1.2	0	0.1	0	0	0	0	9.6	10	10.4	0	31.8	0.2	0	0	17.9	7.9
S5OBW3_1Dup2	0	0	0	0	0.1	0	0	0	0	0	0	0	0	0	0	0.2	0.1	0	0	0	0	0	0	0	0	0	0	1	0	0	3.3	2.5	4.5	0	0.1	0	0	0	0	10.6	9.7	10.1	0.2	26.6	0	0	0	10.1	6
S5OBW4_1Dup1	0	0	0	0	0	0.2	0	0	0	0.1	0.5	1.2	0	0	0	0	0	0	0	0	0	0	0	0	0	0	0	0.7	0.1	0.1	2.6	2.8	3	0	1.7	0.1	0.1	0	0.2	114.8	111.8	145	2.4	284	0	0	0.2	15.5	21.3
S5OBW4_1Dup2	0	0	0	0	0	0	0	0	0	0	0	0.4	0.2	0.2	2.1	1.5	1.4	3.8	0	0	0	0	0	0	0	0	0	5.5	0.2	0	6.1	4.5	5.6	0	0.2	0	0	0	0.1	12.2	10.6	11.5	1.2	26.9	0	0.6	0.2	7.1	5
S5OSW1_1Dup1	0	0	0	0	0	0	0	0.6	0	0	0	0	0	0	0	0	0.2	0	0	0	0	0	0	0	0	0	0	3.2	0	0	5	5.2	9	0.8	0.6	0	0	0	0	17.2	10.4	13	2.6	34.2	0.5	0.3	0.6	19.6	9.4
S5OSW1_1Dup2	0	0	0	0	0	0	0	0.8	0	0.1	0	0.1	0	0.1	1.5	1.2	1.4	2.2	0	0	0	0	0	0	0	0	0	2.9	0.1	0	3.2	3.8	6.2	0.4	1.2	0	0	0	0	9.5	7.2	8.2	2.4	19	3.2	1.1	0.8	14.1	12.6
S5OSW2_1Dup1	0	0	0	0	0	0.1	0.1	1.2	0.5	0.2	0.2	0.2	0.1	0	0	0.2	0.2	0	0	0	0	0.1	0	0	0	0	0	4.5	0.1	0	4.7	1.2	2.3	0	0.2	0	0	0	0	12.2	6.6	9.9	2.4	33.6	1.8	1.7	2.4	23.5	20.9
S5OSW2_1Dup2	0	0	0	0	0	0.1	0.7	9.5	3.9	0.2	0.2	0	0	1	4.3	0.2	1.4	3.4	0	0.1	0.1	0.2	0	0	0	0.1	0	6.1	0.2	0	4.9	1.5	2.7	0	0.2	0	0	0	0	12.7	8.4	13.1	3.9	33.9	3.7	2.1	3.9	24.5	26.1
S5OSW3_1Dup1	0	0	0	0	0	0	0	0	0	0	0	0.3	0	0	0	0	0	0	0	0	0	0	0	0	0	0	0	2.6	0	0	2.8	1.7	3.6	0.3	0.1	0	0	0	0	10.7	10.2	11.7	0.4	30.6	0	0.4	0.3	19.5	9.5
S5OSW3_1Dup2	0	0.1	0.1	0	0	0	0	0	0	0.1	0.1	0	0	0	0	1	0.5	0.7	0	0	0	0	0	0	0	0	0	2.2	0	0	2.7	2.5	4.6	0.1	0.4	0	0	0	0	6.6	5.5	6.1	0.1	15	0	0.1	0.1	10.3	4.5
S5OSW4_1Dup1	0	0	0	0	0	0	0	0	0	0	0	0.4	0.1	0	0	0	0	0	0	0	0.1	0.2	0	0	0.1	0.1	0	4.1	0.1	0	5.2	4.3	4.5	0	0.1	0	0	0	0.1	11	11.7	14.6	1.8	26.2	0	0.5	0.2	8.4	4.9
S5OSW4_1Dup2	0	0	0	0	0	0	0	0	0	0	0	0.2	0.1	0	0	0	0	0	0.1	0.1	0.2	0.6	0.1	0.1	0.1	0.2	0	5.2	0.2	0	6.2	6.7	8.7	0.4	0.1	0	0	0	0.1	15.2	9.4	7.5	0.6	21.5	0.1	0.6	0.4	4.6	6.3
[truncated: 93 more columns]
