# Supplementary material for: The Diversity of Nitrogen-Cycling Microbial Genes in a Waste Stabilization Pond Reveals Changes over Space and Time that Is Uncoupled to Changing Nitrogen Chemistry
Source: Microb Ecol. 2020 Nov 10;81(4):1029–41. doi: 10.1007/s00248-020-01639-x (PMC8062326; doi:10.1007/s00248-020-01639-x)
Supplement: Supplementary file 3 — (XLSX 29 kb) [file 248_2020_1639_MOESM3_ESM.xlsx]

## Sheet: Combined_cDNA
Sample ID	BamoA-29	BamoA-31	BamoA-12	BamoA-07	BamoA-10	BamoA-08	BamoA-09	AamoA-32	AamoA-87	AamoA-85	AamoA-86	AamoA-54	AamoA-55	nxrB-001	nxrB-002	nxrB-003	nxrB-007	nxrB-004	nxrB-006	nxrB-005	nxrB-018	nrfA-01	nrfA-02	nrfA-03	nrfA-21	nrfA-98	nosZ-012	nosZ-013	nosZ-019	nosZ-020	nosZ-024	nosZ-025	nosZ-038	nosZ-033	nosZ-035	nosZ-031	nosZ-034	nosZ-111	nosZ-109	nosZ-016	nosZ-018	nosZ-043	nosZ-044	nosZ-045	nosZ-046	nosZ-047	nosZ-001	nosZ-002	nosZ-048
S1ISW1_2Dup1	0	0	0	0	0	0	0.1	0	0	0	0	0	0	0	0	0	0	0	0	0	0	0.4	0.6	2.5	1.2	0	0	0	0	0	0	0	0	0	0	0	0	0	0	0	0	0	0	0	0	0	0	0	0
S1ISW1_2Dup2	0	0	0	0	0	0	0	0	0	0	0	0	0	0	0	0	0	0	0	0	0	0	0.1	0.3	1.1	0	0	0	0	0	0	0	0	0	0	0	0	0	0	0	0	0	0	0	0	0	0	0	0
S1ISW2_2Dup1	1.1	0.2	0	0	0.7	0.3	0.4	0.1	0	0	0	0	0.1	0	0	0	0	0	0	0	0	0	0.1	0.6	0	0.2	1.9	1.3	5.3	0.1	0	0	3.1	0	1.6	0	1.1	1.2	1.4	0	0.1	0.4	0	0	0.2	0.9	2.3	7.4	1.7
S1ISW2_2Dup2	0	0	0.5	2.6	1.4	0.2	3.8	0	0	0	0	0	0	0	0	0	0	0	0	0	0	0	0	0.6	0	0	0	0	0	0	0	0	0	0	0	0	0	0	0	0	0	0	0	0	0	0	0.2	0.2	0
S1ISW3_2Dup1	0	0	0.1	0.7	4.4	1.6	14.9	0	0	0	0	0	0	0	0	0	0	0	0	0	0	1.6	1.9	3.6	0	0	0	0	0	0	0	0	0	0	0	0	0	0	0	0	0	0	0	0	0	0	0	0.3	0
S1ISW3_2Dup2	0	0	0	3.7	0	0	4.3	0	0	0	0	0	0.1	0	0	0	0	0	0	0	0	0	0	0	0.1	0	0	0	0	0	0	0	0	0	0	0	0	0	0	0	0	0.4	0	0	0	0	0	0	0
S1ISW4_2Dup1	0	0	0.4	6	0	0	2.7	0	0	0	0	0	0.1	0	0	0	0	0	0	0	0	0.1	0.1	1	0	0	0	0	0	0	0	0	0	0	0	0	0	0	0	0	0	0	0	0	0	0	0	0	0
S1ISW4_2Dup2	0	0	0	0	0	0	0	1.6	0	0	0	0	4.4	0	0	0	0	0	0	0	0	0	0	66	0	0	0	0	0	0	0	0	0	0	0	0	0	0	0	0	0	0	0	0	0	0	0	0	0
S2ISW1_2Dup1	0	0	0.1	1.2	0	0	0.8	0	0	0	0	0	0	0	0	0	0	0	0	0	0	0	0.1	0.2	1.3	0	0	0	0	0	0	0	0	0	0	0	0	0	0	0	0	0	0	0	0	0	0	0	0
S2ISW1_2Dup2	0	0	0	0	0	0	0	0	0	0	0	0	0	0	0	0	0	0	0	0	0	0.6	0.9	2.6	1.3	0	0	0	0	0	0	0	0	0	0	0	0	0	0	0	0	0	0	0	0	0.2	1.1	0.4	0
S2ISW2_2Dup1	0	0	0	0	0.5	0	0	0	0	0	0	0	0	0	0	0	0	0	0	0	0	0	0	0	0	0	0	0	0	0	0	0	0	0	0	0	0	0	0	0	0	0	0	0	0	0	0	0	0
S2ISW2_2Dup2	0	0	0	0	0	0	0	0.1	0	0	0	0.1	0	0	0	0	0.2	0	0	0	0	0	0	0	0	0	0	0	0	0	0	0	0	0	0	0	0	0	0	0	0	0	0	0	0	0	0	0	0
S2ISW3_2Dup1	0	0	1.3	3.4	5	3.2	11.6	0.3	0	0	0	0.5	0.5	0	0	0	0	0	0	0	0	1.1	0.9	3.3	0	0	0	0	0	0	0	0	0	0	0	0	0	0	0	0	0	0	0	0	0	0	0	0	0
S2ISW3_2Dup2	0	0	0	0	0.7	0	0	0	0	0	0	0	0	0	0	0	0	0	0	0	0	0.1	0.4	2.5	0.4	0	0	0	0	0	0	0	0	0	0	0	0	0	0	0	0	0	0	0	0	0	2.2	0.2	0
S2ISW4_2Dup1	0	0	0	0	0	0	0	0	0	0	0	0.2	0.1	0	0	0	0	0	0	0	0	1.7	3	8.5	0.5	0	0	0	0	0	0	0	0	0	0	0	0	0	0	0	0	0	0	0	0	0	0.3	0.1	0
S2ISW4_2Dup2	0	0	0	0	0	0.1	0.5	0.1	0	0	0	0.2	0.1	0	0	0	0	0	0	0	0	3.1	4.9	14.3	0.2	0	0	0	0	0	0	0	0	0	0	0	0	0	0	0	0	0	0	0	0	0	0.3	0	0.5
S2OSW1_2Dup1	0	0	0	0.7	1.5	1.1	0	0	0	0	0	0	0	0	0	0	0	0	0	0	0	0.5	0.9	2.1	0.2	0	0	0	0	0	0	0	0	0	0	0	0	0	0	0	0	0.7	0	0	0	0	2.2	0.6	0
S2OSW1_2Dup2	0	0	0	0	0	0	0	0	0	0	0	0	0	0	0	0	0	0	0	0	0	0.5	0.8	1.5	0.6	0	0	0	0	0	0	0	0	0	0	0	0	0	0	0	0	0	0	0	0	0	0	0	0
S2OSW2_2Dup1	0	0	0	0	2.9	0.8	0	0	0	0	0	0	0	0	0	0	0	0	0	0	0	1.7	3.1	10.7	0	0	0	0	0	0	0	0	0	0	0	0	0	0	0	0	0	0	0	0	0	0	0	0	0
S2OSW2_2Dup2	0	0	0	0	0	0	0	0	0	0	0	0	0	0	0	0	0	0	0	0	0	0.6	0.8	3.4	0	0	0	0	0	0	0	0	0	0	0	0	0	0	0	0	0	0	0	0	0	0	0	0	0
S2OSW3_2Dup1	0.2	0	0	0	0	0	0	0	0	0	0	0	0	0	0	0	0	0	0	0	0	0	0	0.6	0	0	0	0	0	0	0	0	0	0	0	0	0	0	0	0	0	0.2	0	0	0	0	1.1	5.1	0
S2OSW3_2Dup2	0	0	0	0	0	0	0	0	0	0	0	1.9	1.2	0	0	0	0	0	0	0	0	0	0	24.6	0	0	0	0	0	0	0	0	0	0	0	0	0	0	0	0	0	0	0	0	0	0	0	0	0
S2OSW4_2Dup1	0	0	0	0	0	0	0	0	0	0	0	0.1	0.1	0	0	0	0	0	0	0	0	0.8	0.9	2.9	0	0	0	0	0	0	0	0	0	0	0	0	0	0	0	0	0	0	0	0	0	0	1	0	0
S2OSW4_2Dup2	0	0	0	0	0	0	0	0	0	0	0	0.5	0.4	0	0	0	0	0	0	0	0	0.9	2	13	0	0	0	0	0.1	0	0	0	0	0	0	0	0	0	0	0	0	0	0	0	0	0	0	0	0
S5ISW1_2Dup1	0.2	0	0	0	0	0	0	0	0	0	0	0	0	0	0	0	0	0	0	0	0	1.7	2.6	9.1	0	0	0	0	0	0	0	0	0	0	0	0	0	0	0	0	0	1.2	0	0	0	0	1.3	3.9	0.1
S5ISW1_2Dup2	0	0	0	0.1	5.6	0.4	1.6	0	0	0	0	0	0	0	0	0	0	0	0	0	0	0.6	0.9	3.1	0.1	0	0	0	0	0	0	0	0	0	0	0	0	0	0	0	0	1.4	0	0	0	0	2.7	0.9	0.1
S5ISW2_2Dup1	0	0	0	0	0	0	0	0	0	0	0	0	0	0	0	0	0	0	0	0	0	0	0	0	0	0	0	0	0	0	0	0	0	0	0	0	0	0	0	0	0	0	0	0	0	0	0	0	0
S5ISW2_2Dup2	0	0	0	0	5.9	0.2	2.5	0	0	0	0	0	0	0	0	0	0	0	0	0	0	0	0	1.9	0	0	0	0	0	0	0	0	0	0	0	0	0	0	0	0	0	0	0	0	0	0	0	0	0
S5ISW3_2Dup1	0.3	0	0	0	0	1.7	4.9	0	0	0	0	0	0	0	0	0	0	0	0	0	0	0.3	0.4	2.9	0	0	0	0	0	0	0	0	0	0	0	0	0	0	0	0	0	0	0	0	0	0	0	0	0
S5ISW3_2Dup2	0	0	0	0	0	0	0	1.5	0	0	0	6.8	5.5	0	0	0	0	0	0	0	0	0	0	3.3	0	0	0	0	0	0	0	0	0	0	0	0	0	0	0	0	0	0	0	0	0	0	0	0	0
S5ISW4_2Dup1	0	0	0	0.1	0	0	0	0	0	0	0	0	0	0	0	0	0	0	0	0	0	0.8	1.5	6.8	0	0	0	0	0	0	0	0	0	0	0	0	0	0	0	0	0	0.3	0	0	0	0	4.1	1.3	0.1
S5ISW4_2Dup2	0	0	0	0	0	0	0	0	0	0	0	0	0	0	0	0	0	0	0	0	0	0.3	0.4	1.1	0	0	0	0	0	0	0	0	0	0	0	0	0	0	0	0	0	0	0	0	0	0	0.9	0.3	0
S5OSW1_2Dup1	0	0	1.7	8.2	1.2	0.2	6.6	0	0	0	0	0	0	0	0	0	0	0	0	0	0	0.3	0.6	2	0	0	0	0	0	0	0	0	0	0	0	0	0	0	0	0	0	0.3	0	0	0	0	0.3	0	0
S5OSW1_2Dup2	0.1	0	0	0	0	0	0	0	0	0	0	0	0	0	0	0	0	0	0	0	0	0.9	1.4	3.3	0.4	0	0	0	0	0	0	0	0	0	0	0	0	0	0	0	0	0	0	0	0	0	0	0	0
S5OSW2_2Dup1	0	0	0	0	0	0	0	0	0	0	0	0	0	0	0	0	0	0	0	0.2	0	0	0	0	0	0	0	0	0	0	0	0	0	0	0	0	0	0	0	0	0	0	0	0	0	0	0	0	0
S5OSW2_2Dup2	0	0	0	0	1	0	0	0	0	0	0	0.2	0.1	0	0	0	0	0	0	0	0	2.2	4.4	28.6	0	0	0	0	0	0	0	0	0	0	0	0	0	0	0	0	0	0	0	0	0	0	0	0.2	0
S5OSW3_2Dup1	0	0	0	21	0	0	26.8	0	0	0	0	0	0	0	0	0	0	0	0	0	0	0	0	0	0	0	0	0	0	0	0	0	0	0	0	0	0	0	0	0	0	0	0	0	0	0	0	0	0
S5OSW3_2Dup2	0	0	0	0	0	0	0	0	0	0	0	0	0	0	0	0	0	0	0	0	0	0.5	0.9	10.5	0	0	0	0	0	0	0	0	0	0	0	0	0	0	0	0	0	0.2	0	0	0	0	0	2	0
S5OSW4_2Dup1	0.5	0.1	0.5	0.5	0	0.6	1.6	0.2	0	0	0	0.2	0.2	0	0	0	0	0	0	0	0	1.4	1.7	4.6	0	0	0	0	0	0	0	0	0	0	0	0	0	0	0	0	0	0.3	0	0	0	0	3.1	0.9	0.2
S5OSW4_2Dup2	0.5	0.2	0.3	2.6	0.8	0.8	3	0	0	0	0	0	0	0	0	0	0	0	0	0	0	0	0	0	0	0	0	0	0	0	0	0	0	0	0	0	0.1	0	0	0.1	0	0.2	0	0	0	0	1.6	0.5	0
[truncated: 93 more columns]
